# Supplementary material for: Green Bees: Reverse Genetic Analysis of Deformed Wing Virus Transmission, Replication, and Tropism
Source: Viruses. 2020 May 12;12(5):532. doi: 10.3390/v12050532 (PMC7291132; doi:10.3390/v12050532)
Supplement: Supplementary file 1 [file viruses-12-00532-s001.zip]

Archive with 22 entries (21 files):
- Figure S1.pdf
- __MACOSX/
- __MACOSX/._Figure S1.pdf
- Figure S2.pdf
- __MACOSX/._Figure S2.pdf
- Figure S3.pdf
- __MACOSX/._Figure S3.pdf
- Figure S4.pdf
- __MACOSX/._Figure S4.pdf
- Figure S5.pdf
- Figure S6.pdf
- __MACOSX/._Figure S6.pdf
- Figure S7.pdf
- __MACOSX/._Figure S7.pdf
- SVid1.avi
- SVid2.avi
- SVid3.avi
- SVid4.avi
- SVid5.avi
- SVid6.avi
- Table S1.pdf
- __MACOSX/._Table S1.pdf
